# Supplementary material for: A new species of sardine, Sardinellapacifica from the Philippines (Teleostei, Clupeiformes, Clupeidae)
Source: Zookeys. 2019 Mar 11;829:75–83. doi: 10.3897/zookeys.829.30688 (PMC6422981; doi:10.3897/zookeys.829.30688)
Supplement: XML Treatment for Sardinella pacifica [file zookeys.829.30688-treatment1.xml]

<!DOCTYPE tp:taxon-treatment
  PUBLIC "-//TaxonX//DTD Taxonomic Treatment Publishing DTD v0 20100105//EN" "tax-treatment-NSO.dtd">
<tp:taxon-treatment xmlns:tp="http://www.plazi.org/taxpub"><tp:treatment-meta><kwd-group><label>Taxon classification</label><kwd><named-content xmlns:xlink="http://www.w3.org/1999/xlink" content-type="kingdom">Animalia</named-content></kwd><kwd><named-content xmlns:xlink="http://www.w3.org/1999/xlink" content-type="order">Clupeiformes</named-content></kwd><kwd><named-content xmlns:xlink="http://www.w3.org/1999/xlink" content-type="family">Clupeidae</named-content></kwd></kwd-group><mixed-citation publication-type="journal"><person-group><name><surname>Hata</surname><given-names>Harutaka</given-names></name><name><surname>Motomura</surname><given-names>Hiroyuki</given-names></name></person-group><article-title>A new species of sardine, <italic><tp:taxon-name><tp:taxon-name-part taxon-name-part-type="genus" reg="Sardinella">Sardinella</tp:taxon-name-part><tp:taxon-name-part taxon-name-part-type="species" reg="pacifica">pacifica</tp:taxon-name-part></tp:taxon-name></italic> from the Philippines (<tp:taxon-name><tp:taxon-name-part taxon-name-part-type="subclass">Teleostei</tp:taxon-name-part></tp:taxon-name>, <tp:taxon-name><tp:taxon-name-part taxon-name-part-type="order">Clupeiformes</tp:taxon-name-part></tp:taxon-name>, <tp:taxon-name><tp:taxon-name-part taxon-name-part-type="family">Clupeidae</tp:taxon-name-part></tp:taxon-name>)</article-title><source>Zookeys</source><day>11</day><month>3</month><year>2019</year><volume>829</volume><fpage>75</fpage><lpage>83</lpage><pub-id pub-id-type="doi">10.3897/zookeys.829.30688</pub-id></mixed-citation></tp:treatment-meta><tp:nomenclature><tp:taxon-name>
            <tp:taxon-name-part taxon-name-part-type="genus" reg="Sardinella">Sardinella</tp:taxon-name-part>
            <tp:taxon-name-part taxon-name-part-type="species" reg="pacifica">pacifica</tp:taxon-name-part>
            <object-id xmlns:xlink="http://www.w3.org/1999/xlink" content-type="zoobank" xlink:type="simple">http://zoobank.org/30675329-0FBF-45F3-ACF5-30D6C6669C39</object-id>
          </tp:taxon-name><tp:taxon-status xmlns:xlink="http://www.w3.org/1999/xlink" xlink:type="simple">sp. n.</tp:taxon-status><xref ref-type="fig" rid="F1">Figures 1</xref><xref ref-type="fig" rid="F2">, 2</xref><xref ref-type="table" rid="T1">, Table 1</xref><tp:nomenclature-citation-list><tp:nomenclature-citation><tp:taxon-name>
                <tp:taxon-name-part taxon-name-part-type="genus" reg="Sardinella">Sardinella</tp:taxon-name-part>
                <tp:taxon-name-part taxon-name-part-type="species" reg="fimbriata">fimbriata</tp:taxon-name-part>
              </tp:taxon-name><comment>: <xref ref-type="bibr" rid="B3">Fowler 1941</xref>: 609 (Bacon, Manilla and Aparri, Philippines); <xref ref-type="bibr" rid="B1">Chan 1965</xref> (in part): 14 (Philippines); <xref ref-type="bibr" rid="B11">Rau and Rau 1980</xref>: 203 (Philippines); <xref ref-type="bibr" rid="B15">Whitehead 1985</xref> (in part): 98, unnumbered fig. (Philippines); <xref ref-type="bibr" rid="B2">Conlu 1986</xref>: 45, fig. 20 (Alabat Island; Appari, Cagayan; Bacon, Sorsogon; Bauang, La Union; Calapan, Mindoro; Cavite, Cavite; Davao Gulf; Estancia, Iloilo; Malolos, Bulacan; Manila Bay; Margosatubig, Zamboanga; Nasugbu, Batangas; Ragay Gulf, Quezon; San Miguel Bay, Camarines Sur; Samar, Philippines); <xref ref-type="bibr" rid="B10">Munroe et al. 1999</xref> (in part): 1814, unnumbered fig. (Philippines); <xref ref-type="bibr" rid="B9">Luceño et al. 2013</xref>: 30, fig.2 (Butuan, Dipolog, and Pagadian, Mindanao Island, Philippines); <xref ref-type="bibr" rid="B13">Stern et al. 2016</xref> (in part): 9, fig. 2 (b), fig. 4 (b) (Manilla, Philippines). (<bold>non</bold> Valenciennes)</comment></tp:nomenclature-citation></tp:nomenclature-citation-list></tp:nomenclature><tp:treatment-sec sec-type="Holotype" id="SECID0E2GAC"><title>Holotype.</title><p>BMNH 1985.4.12.1, 105.1 mm SL, Manila Harbor, Manila Bay, Luzon Island, Philippines.</p></tp:treatment-sec><tp:treatment-sec sec-type="Paratypes" id="SECID0EAHAC"><title>Paratypes.</title><p>20 specimens, 90.2–105.9 mm SL, all from the Philippines. BMNH 1960.4.7.52, 90.2 mm SL, Palawan Island; BMNH 1985.4.12.2, 98.7 mm SL, Manila Harbor, Manila Bay, Luzon Island; CAS 38365, 105.9 mm SL, Manila Bay, Luzon Island; CAS 51909, 96.5 mm SL, Manila Bay, Luzon Island; CAS 52501, 98.4 mm SL, Manila Bay, Luzon Island; CAS 59712, 100.3 mm SL, Bacon, Sorsogon, Luzon Island; CAS-SU 28568, 96.5 mm SL, Alabat Island; CAS-SU 28569, 101.3 mm SL, Manila Bay, Luzon Island; CAS-SU 29920, 2 specimens, 97.6–103.3 mm SL, Manilla Bay, Luzon Island; CAS-SU 32915, 2 specimens, 95.7–97.8 mm SL, Manila Bay, Luzon Island; KAUM–I. 125000, 95.9 mm SL, Manila Bay, Luzon Island; USNM 56232, 94.5 mm SL, USNM 56233, 92.2 mm SL, Bacon, Sorsogon, Luzon Island; USNM 72197, 92.9 mm SL, Manila, Luzon Island; USNM 177667, 2 specimens, 93.4–96.7 mm SL; USNM 403460, 95.9 mm SL, Navatos, Manila, Luzon Island; USNM 427789, 94.9 mm SL, Catbalogan, Samar Island, Visayas.</p><fig id="F1" position="float" orientation="portrait"><label>Figure 1.</label><caption><p>Holotype of <italic><tp:taxon-name><tp:taxon-name-part taxon-name-part-type="genus" reg="Sardinella">Sardinella</tp:taxon-name-part><tp:taxon-name-part taxon-name-part-type="species" reg="pacifica">pacifica</tp:taxon-name-part></tp:taxon-name></italic> sp. n., BMNH 1985.4.12.1, 105.1 mm SL, Manila Bay, Luzon Island, Philippines.</p></caption><graphic xmlns:xlink="http://www.w3.org/1999/xlink" xlink:href="zookeys-829-075-g001.jpg" position="float" orientation="portrait" xlink:type="simple" id="oo_272913.jpg"/></fig></tp:treatment-sec><tp:treatment-sec sec-type="diagnosis" id="SECID0E4HAC"><title>Diagnosis.</title><p>A species of <italic><tp:taxon-name><tp:taxon-name-part taxon-name-part-type="genus" reg="Sardinella">Sardinella</tp:taxon-name-part></tp:taxon-name></italic> with the following combination of characters: caudal fin with black posterior margin; lateral body scales with centrally discontinuous vertical striae, and few perforations and pores posteriorly; 38–41 (modally 38) lateral scales in longitudinal series; body scales deciduous; black spot on dorsal-fin origin; pelvic fin with one unbranched and seven branched rays; gill rakers 40–53 (43) in upper series on 1<sup>st</sup> gill arch, 71–84 (72) in lower series, 112–137 (118) in total; gill rakers 40–56 (42) in upper series on 2<sup>nd</sup> gill arch, 70–94 (79) in lower series, 112–148 (115) in total; gill rakers 37–52 (42) in upper series on 3<sup>rd</sup> gill arch, 57–75 (60) in lower series, 95–127 (99) in total; gill rakers 31–43 (35) in upper series on 4<sup>th</sup> gill arch, 44–63 (48) in lower, 78–106 (80) in total; gill rakers 30–43 (34) on hind face of 3<sup>rd</sup> gill arch; 17 or 18 (18) + 12 or 13 (13) = 29–31 (30) scutes on ventral edge of body; anal fin with 18–21 (20) rays; lower jaw rather short, 10.4–11.6% of SL.</p></tp:treatment-sec><tp:treatment-sec sec-type="description" id="SECID0EUIAC"><title>Description.</title><p>Counts and measurements, expressed as percentages of SL, are given in Table <xref ref-type="table" rid="T1">1</xref>. Data for the holotype are presented first, followed by paratype data in parentheses. Body oblong, compressed, deepest at dorsal-fin origin. Dorsal profile of body elevated from snout tip to dorsal-fin origin, thereafter decreasing to uppermost point of caudal-fin base. Ventral profile of body curved downward from lower-jaw tip to pelvic-fin insertion, thereafter rounded to ventralmost point of caudal-fin base. Abdomen from isthmus to anus with 30 (29–31) scutes. Predorsal scutes absent. Anteriormost point of pectoral-fin insertion anterior to posteriormost point of opercle. Upper, posterior and ventral margins of pectoral fin nearly linear. Posterior tip of pectoral fin pointed. Pectoral-fin axillary scale present. Posteriormost dorsal-fin ray not filamentous. Anteriormost point of pelvic-fin insertion located directly below origin of 8<sup>th</sup> (7<sup>th</sup>–10<sup>th</sup>) dorsal-fin ray. Posterior tip of depressed pelvic fin reaching between a vertical through posterior end of dorsal-fin base and anus. Pelvic-fin axillary scale present. Anal-fin origin posterior to vertical through posteriormost point of dorsal-fin base. Two posteriormost anal-fin rays enlarged. Caudal fin forked. Posterior tips of caudal-fin lobes pointed. Anus on ventral midline, slightly anterior to anal-fin origin, posterior to midpoint of body. Scales cycloid, thin, deciduous, except for robust ventral scutes. Scales on lateral body surface with several centrally discontinuous vertical striae, few perforations and pores posteriorly (Fig. <xref ref-type="fig" rid="F2">2</xref>). Bases of dorsal and anal fins with low scaly sheaths. Predorsal scales paired. No elongate, wing-like scales present beneath normal paired scales. No scales on head and fins, except for a broad triangular sheath of scales on caudal fin. Mouth terminal, small, posterior tip of maxilla not reaching vertical through anterior margin of iris. Premaxilla and hypomaxilla without teeth. Ventral margin of maxilla toothed. Lower jaw with several conical teeth anteriorly. Posterior ramus of lower jaw elevated. Second supramaxilla symmetrical. Orbit elliptical, eye and iris round. Eyes covered with adipose eyelid posteriorly. Interorbital space flat. Nostrils close to each other, anterior to orbit. Eight (8–10) on top of head. No lateral line. Gill rakers long, slender, with small asperities on anterior surface. Pseudobranchial filaments present. Gill opening with two fleshy outgrowths on posterior margin and a large papilla on ventral margin. Posterior margins of preopercle and opercle smooth.</p><fig id="F2" position="float" orientation="portrait"><label>Figure 2.</label><caption><p>Photograph of a stained scale, collected from mid-body below the dorsal fin, of <italic><tp:taxon-name><tp:taxon-name-part taxon-name-part-type="genus" reg="Sardinella">Sardinella</tp:taxon-name-part><tp:taxon-name-part taxon-name-part-type="species" reg="pacifica">pacifica</tp:taxon-name-part></tp:taxon-name></italic> sp. n. (BMNH 1985.4.12.1, 105.1 mm SL, Manila Bay, Luzon Island, Philippines).</p></caption><graphic xmlns:xlink="http://www.w3.org/1999/xlink" xlink:href="zookeys-829-075-g002.jpg" position="float" orientation="portrait" xlink:type="simple" id="oo_272914.jpg"/></fig><table-wrap id="T1" position="float" orientation="portrait"><label>Table 1.</label><caption><p>Counts and measurements of specimens of <italic><tp:taxon-name><tp:taxon-name-part taxon-name-part-type="genus" reg="Sardinella">Sardinella</tp:taxon-name-part><tp:taxon-name-part taxon-name-part-type="species" reg="pacifica">pacifica</tp:taxon-name-part></tp:taxon-name></italic> sp. n. and <italic><tp:taxon-name><tp:taxon-name-part taxon-name-part-type="genus" reg="Sardinella">S.</tp:taxon-name-part><tp:taxon-name-part taxon-name-part-type="species" reg="fimbriata">fimbriata</tp:taxon-name-part></tp:taxon-name></italic>.</p></caption><table id="TID0EHJAE" rules="all"><tbody><tr><td rowspan="4" colspan="1"/><td rowspan="1" colspan="3">
                    <bold><italic><tp:taxon-name><tp:taxon-name-part taxon-name-part-type="genus" reg="Sardinella">Sardinella</tp:taxon-name-part><tp:taxon-name-part taxon-name-part-type="species" reg="pacifica">pacifica</tp:taxon-name-part></tp:taxon-name></italic> sp. n.</bold>
                  </td><td rowspan="1" colspan="3">
                    <bold><italic><tp:taxon-name>
                          <tp:taxon-name-part taxon-name-part-type="genus" reg="Sardinella">Sardinella</tp:taxon-name-part>
                          <tp:taxon-name-part taxon-name-part-type="species" reg="fimbriata">fimbriata</tp:taxon-name-part>
                        </tp:taxon-name></italic></bold>
                  </td></tr><tr><td rowspan="1" colspan="1">Holotype</td><td rowspan="1" colspan="1">Paratypes</td><td rowspan="3" colspan="1">Modes</td><td rowspan="1" colspan="1">Lectotype</td><td rowspan="1" colspan="1">Non-types</td><td rowspan="3" colspan="1">Modes</td></tr><tr><td rowspan="1" colspan="1">Manilla Bay, Philippines</td><td rowspan="1" colspan="1">Philippines</td><td rowspan="1" colspan="1">Malabar, India</td><td rowspan="1" colspan="1">Indian Ocean</td></tr><tr><td rowspan="1" colspan="1">BMNH 1985.4.12.1</td><td rowspan="1" colspan="1">n = 20</td><td rowspan="1" colspan="1">MNHN 3227</td><td rowspan="1" colspan="1">n = 16</td></tr><tr><td rowspan="1" colspan="1">Standard length (SL; mm)</td><td rowspan="1" colspan="1">105.1</td><td rowspan="1" colspan="1">90.2–105.9</td><td rowspan="1" colspan="1"/><td rowspan="1" colspan="1">118.2</td><td rowspan="1" colspan="1">89.7–123.6</td><td rowspan="1" colspan="1"/></tr><tr><td rowspan="1" colspan="7">Counts</td></tr><tr><td rowspan="1" colspan="1">Dorsal-fin rays (unbranched)</td><td rowspan="1" colspan="1">4</td><td rowspan="1" colspan="1">4–5</td><td rowspan="1" colspan="1">4</td><td rowspan="1" colspan="1">4</td><td rowspan="1" colspan="1">4</td><td rowspan="1" colspan="1">4</td></tr><tr><td rowspan="1" colspan="1">Dorsal-fin rays (branched)</td><td rowspan="1" colspan="1">15</td><td rowspan="1" colspan="1">14–16</td><td rowspan="1" colspan="1">14</td><td rowspan="1" colspan="1">15</td><td rowspan="1" colspan="1">14–16</td><td rowspan="1" colspan="1">15</td></tr><tr><td rowspan="1" colspan="1">Anal-fin rays (unbranched)</td><td rowspan="1" colspan="1">3</td><td rowspan="1" colspan="1">3</td><td rowspan="1" colspan="1">3</td><td rowspan="1" colspan="1">3</td><td rowspan="1" colspan="1">3</td><td rowspan="1" colspan="1">3</td></tr><tr><td rowspan="1" colspan="1">Anal-fin rays (branched)</td><td rowspan="1" colspan="1">17</td><td rowspan="1" colspan="1">15–18</td><td rowspan="1" colspan="1">17</td><td rowspan="1" colspan="1">16</td><td rowspan="1" colspan="1">15–19</td><td rowspan="1" colspan="1">17</td></tr><tr><td rowspan="1" colspan="1">Pectoral-fin rays (unbranched)</td><td rowspan="1" colspan="1">1</td><td rowspan="1" colspan="1">1</td><td rowspan="1" colspan="1">1</td><td rowspan="1" colspan="1">1</td><td rowspan="1" colspan="1">1</td><td rowspan="1" colspan="1">1</td></tr><tr><td rowspan="1" colspan="1">Pectoral-fin rays (branched)</td><td rowspan="1" colspan="1">13</td><td rowspan="1" colspan="1">12–15</td><td rowspan="1" colspan="1">14</td><td rowspan="1" colspan="1">14</td><td rowspan="1" colspan="1">13–16</td><td rowspan="1" colspan="1">14</td></tr><tr><td rowspan="1" colspan="1">Pelvic-fin rays (unbranched)</td><td rowspan="1" colspan="1">1</td><td rowspan="1" colspan="1">1</td><td rowspan="1" colspan="1">1</td><td rowspan="1" colspan="1">1</td><td rowspan="1" colspan="1">1</td><td rowspan="1" colspan="1">1</td></tr><tr><td rowspan="1" colspan="1">Pelvic-fin rays (branched)</td><td rowspan="1" colspan="1">7</td><td rowspan="1" colspan="1">7</td><td rowspan="1" colspan="1">7</td><td rowspan="1" colspan="1">7</td><td rowspan="1" colspan="1">7</td><td rowspan="1" colspan="1">7</td></tr><tr><td rowspan="1" colspan="1">Caudal-fin rays (upper+ lower)</td><td rowspan="1" colspan="1">10 + 9</td><td rowspan="1" colspan="1">10 + 9</td><td rowspan="1" colspan="1">10 + 9</td><td rowspan="1" colspan="1">10 + 9</td><td rowspan="1" colspan="1">10 + 9</td><td rowspan="1" colspan="1">10 + 9</td></tr><tr><td rowspan="1" colspan="1">Gill rakers on 1st gill arch (upper)</td><td rowspan="1" colspan="1">44</td><td rowspan="1" colspan="1">40–53</td><td rowspan="1" colspan="1">43</td><td rowspan="1" colspan="1">49</td><td rowspan="1" colspan="1">40–49</td><td rowspan="1" colspan="1">49</td></tr><tr><td rowspan="1" colspan="1">Gill rakers on 1st gill arch (lower)</td><td rowspan="1" colspan="1">72</td><td rowspan="1" colspan="1">71–84</td><td rowspan="1" colspan="1">72</td><td rowspan="1" colspan="1">74</td><td rowspan="1" colspan="1">71–79</td><td rowspan="1" colspan="1">78</td></tr><tr><td rowspan="1" colspan="1">Gill rakers on 1st gill arch (total)</td><td rowspan="1" colspan="1">116</td><td rowspan="1" colspan="1">112–137</td><td rowspan="1" colspan="1">118</td><td rowspan="1" colspan="1">123</td><td rowspan="1" colspan="1">112–127</td><td rowspan="1" colspan="1">121</td></tr><tr><td rowspan="1" colspan="1">Gill rakers on 2nd gill arch (upper)</td><td rowspan="1" colspan="1">44</td><td rowspan="1" colspan="1">40–56</td><td rowspan="1" colspan="1">42</td><td rowspan="1" colspan="1">47</td><td rowspan="1" colspan="1">40–53</td><td rowspan="1" colspan="1">48</td></tr><tr><td rowspan="1" colspan="1">Gill rakers on 2nd gill arch (lower)</td><td rowspan="1" colspan="1">79</td><td rowspan="1" colspan="1">70–94</td><td rowspan="1" colspan="1">79</td><td rowspan="1" colspan="1">87</td><td rowspan="1" colspan="1">75–95</td><td rowspan="1" colspan="1">87</td></tr><tr><td rowspan="1" colspan="1">Gill rakers on 2nd gill arch (total)</td><td rowspan="1" colspan="1">123</td><td rowspan="1" colspan="1">112–148</td><td rowspan="1" colspan="1">115</td><td rowspan="1" colspan="1">134</td><td rowspan="1" colspan="1">115–146</td><td rowspan="1" colspan="1">123</td></tr><tr><td rowspan="1" colspan="1">Gill rakers on 3rd gill arch (upper)</td><td rowspan="1" colspan="1">43</td><td rowspan="1" colspan="1">37–52</td><td rowspan="1" colspan="1">42</td><td rowspan="1" colspan="1">49</td><td rowspan="1" colspan="1">37–50</td><td rowspan="1" colspan="1">45</td></tr><tr><td rowspan="1" colspan="1">Gill rakers on 3rd gill arch (lower)</td><td rowspan="1" colspan="1">61</td><td rowspan="1" colspan="1">57–75</td><td rowspan="1" colspan="1">60</td><td rowspan="1" colspan="1">69</td><td rowspan="1" colspan="1">60–82</td><td rowspan="1" colspan="1">75</td></tr><tr><td rowspan="1" colspan="1">Gill rakers on 3rd gill arch (total)</td><td rowspan="1" colspan="1">104</td><td rowspan="1" colspan="1">95–127</td><td rowspan="1" colspan="1">99</td><td rowspan="1" colspan="1">118</td><td rowspan="1" colspan="1">100–131</td><td rowspan="1" colspan="1">122</td></tr><tr><td rowspan="1" colspan="1">Gill rakers on 4th gill arch (upper)</td><td rowspan="1" colspan="1">35</td><td rowspan="1" colspan="1">31–43</td><td rowspan="1" colspan="1">35</td><td rowspan="1" colspan="1">39</td><td rowspan="1" colspan="1">30–40</td><td rowspan="1" colspan="1">36</td></tr><tr><td rowspan="1" colspan="1">Gill rakers on 4th gill arch (lower)</td><td rowspan="1" colspan="1">49</td><td rowspan="1" colspan="1">44–63</td><td rowspan="1" colspan="1">48</td><td rowspan="1" colspan="1">51</td><td rowspan="1" colspan="1">43–53</td><td rowspan="1" colspan="1">48</td></tr><tr><td rowspan="1" colspan="1">Gill rakers on 4th gill arch (total)</td><td rowspan="1" colspan="1">84</td><td rowspan="1" colspan="1">78–106</td><td rowspan="1" colspan="1">80</td><td rowspan="1" colspan="1">90</td><td rowspan="1" colspan="1">74–93</td><td rowspan="1" colspan="1">90</td></tr><tr><td rowspan="1" colspan="1">Gill rakers on posterior face of 3rd gill arch</td><td rowspan="1" colspan="1">32</td><td rowspan="1" colspan="1">30–43</td><td rowspan="1" colspan="1">34</td><td rowspan="1" colspan="1">36</td><td rowspan="1" colspan="1">31–39</td><td rowspan="1" colspan="1">36</td></tr><tr><td rowspan="1" colspan="1">Prepelvic scutes</td><td rowspan="1" colspan="1">18</td><td rowspan="1" colspan="1">17–18</td><td rowspan="1" colspan="1">18</td><td rowspan="1" colspan="1">18</td><td rowspan="1" colspan="1">17–18</td><td rowspan="1" colspan="1">18</td></tr><tr><td rowspan="1" colspan="1">Postpelvic scutes</td><td rowspan="1" colspan="1">12</td><td rowspan="1" colspan="1">12–13</td><td rowspan="1" colspan="1">13</td><td rowspan="1" colspan="1">14</td><td rowspan="1" colspan="1">13–14</td><td rowspan="1" colspan="1">14</td></tr><tr><td rowspan="1" colspan="1">Total scutes</td><td rowspan="1" colspan="1">30</td><td rowspan="1" colspan="1">29–31</td><td rowspan="1" colspan="1">30</td><td rowspan="1" colspan="1">32</td><td rowspan="1" colspan="1">31–32</td><td rowspan="1" colspan="1">32</td></tr><tr><td rowspan="1" colspan="1">Lateral scales in longitudinal series</td><td rowspan="1" colspan="1">41</td><td rowspan="1" colspan="1">38–41</td><td rowspan="1" colspan="1">38</td><td rowspan="1" colspan="1">45</td><td rowspan="1" colspan="1">44–46</td><td rowspan="1" colspan="1">45</td></tr><tr><td rowspan="1" colspan="1">Pseudobranchial filaments</td><td rowspan="1" colspan="1">18</td><td rowspan="1" colspan="1">14–19</td><td rowspan="1" colspan="1">18</td><td rowspan="1" colspan="1">21</td><td rowspan="1" colspan="1">19–22</td><td rowspan="1" colspan="1">21</td></tr><tr><td rowspan="1" colspan="1">Measurements (%SL)</td><td rowspan="1" colspan="1"/><td rowspan="1" colspan="1"/><td rowspan="1" colspan="1">Means</td><td rowspan="1" colspan="1"/><td rowspan="1" colspan="1"/><td rowspan="1" colspan="1">Means</td></tr><tr><td rowspan="1" colspan="1">Head Length</td><td rowspan="1" colspan="1">24.9</td><td rowspan="1" colspan="1">23.1–26.8</td><td rowspan="1" colspan="1">25.3</td><td rowspan="1" colspan="1">26.5</td><td rowspan="1" colspan="1">25.0–28.5</td><td rowspan="1" colspan="1">26.5</td></tr><tr><td rowspan="1" colspan="1">Body depth</td><td rowspan="1" colspan="1">31.5</td><td rowspan="1" colspan="1">28.3–36.9</td><td rowspan="1" colspan="1">31.3</td><td rowspan="1" colspan="1">33.1</td><td rowspan="1" colspan="1">28.8–32.3</td><td rowspan="1" colspan="1">31.0</td></tr><tr><td rowspan="1" colspan="1">Pre-dorsal-fin length</td><td rowspan="1" colspan="1">42.3</td><td rowspan="1" colspan="1">41.9–46.1</td><td rowspan="1" colspan="1">44.3</td><td rowspan="1" colspan="1">44.9</td><td rowspan="1" colspan="1">43.9–46.7</td><td rowspan="1" colspan="1">45.2</td></tr><tr><td rowspan="1" colspan="1">Snout tip to pectoral-fin insertion</td><td rowspan="1" colspan="1">25.1</td><td rowspan="1" colspan="1">24.2–27.9</td><td rowspan="1" colspan="1">26.3</td><td rowspan="1" colspan="1">27.9</td><td rowspan="1" colspan="1">25.2–27.9</td><td rowspan="1" colspan="1">26.8</td></tr><tr><td rowspan="1" colspan="1">Snout tip to pelvic-fin insertion</td><td rowspan="1" colspan="1">51.4</td><td rowspan="1" colspan="1">48.3–55.1</td><td rowspan="1" colspan="1">51.7</td><td rowspan="1" colspan="1">53.4</td><td rowspan="1" colspan="1">50.5–53.1</td><td rowspan="1" colspan="1">51.7</td></tr><tr><td rowspan="1" colspan="1">Pre-anal-fin length</td><td rowspan="1" colspan="1">76.4</td><td rowspan="1" colspan="1">72.9–79.3</td><td rowspan="1" colspan="1">77.3</td><td rowspan="1" colspan="1">77.9</td><td rowspan="1" colspan="1">75.2–77.7</td><td rowspan="1" colspan="1">76.7</td></tr><tr><td rowspan="1" colspan="1">Dorsal-fin base length</td><td rowspan="1" colspan="1">16.1</td><td rowspan="1" colspan="1">13.9–16.5</td><td rowspan="1" colspan="1">15.2</td><td rowspan="1" colspan="1">13.4</td><td rowspan="1" colspan="1">13.4–16.6</td><td rowspan="1" colspan="1">14.9</td></tr><tr><td rowspan="1" colspan="1">Anal-fin base length</td><td rowspan="1" colspan="1">15.7</td><td rowspan="1" colspan="1">13.9–17.6</td><td rowspan="1" colspan="1">16.0</td><td rowspan="1" colspan="1">16.0</td><td rowspan="1" colspan="1">13.7–17.5</td><td rowspan="1" colspan="1">16.1</td></tr><tr><td rowspan="1" colspan="1">Caudal-peduncle length</td><td rowspan="1" colspan="1">9.5</td><td rowspan="1" colspan="1">7.7–10.4</td><td rowspan="1" colspan="1">9.0</td><td rowspan="1" colspan="1">9.1</td><td rowspan="1" colspan="1">8.1–10.2</td><td rowspan="1" colspan="1">9.4</td></tr><tr><td rowspan="1" colspan="1">Caudal-peduncle depth</td><td rowspan="1" colspan="1">9.5</td><td rowspan="1" colspan="1">9.1–11.1</td><td rowspan="1" colspan="1">10.0</td><td rowspan="1" colspan="1">10.5</td><td rowspan="1" colspan="1">9.5–10.0</td><td rowspan="1" colspan="1">9.8</td></tr><tr><td rowspan="1" colspan="1">Dorsal-fin origin to pectoral-fin insertion</td><td rowspan="1" colspan="1">31.8</td><td rowspan="1" colspan="1">28.4–34.2</td><td rowspan="1" colspan="1">32.1</td><td rowspan="1" colspan="1">33.9</td><td rowspan="1" colspan="1">30.6–34.1</td><td rowspan="1" colspan="1">32.1</td></tr><tr><td rowspan="1" colspan="1">Dorsal-fin origin to pelvic-fin insertion</td><td rowspan="1" colspan="1">30.5</td><td rowspan="1" colspan="1">27.4–35.9</td><td rowspan="1" colspan="1">30.5</td><td rowspan="1" colspan="1">32.3</td><td rowspan="1" colspan="1">28.0–31.4</td><td rowspan="1" colspan="1">30.1</td></tr><tr><td rowspan="1" colspan="1">Dorsal-fin origin to anal-fin origin</td><td rowspan="1" colspan="1">42.1</td><td rowspan="1" colspan="1">39.9–45.0</td><td rowspan="1" colspan="1">43.0</td><td rowspan="1" colspan="1">43.0</td><td rowspan="1" colspan="1">39.5–43.5</td><td rowspan="1" colspan="1">41.4</td></tr><tr><td rowspan="1" colspan="1">Pectoral-fin insertion to pelvic-fin insertion</td><td rowspan="1" colspan="1">27.9</td><td rowspan="1" colspan="1">23.5–9.5</td><td rowspan="1" colspan="1">26.7</td><td rowspan="1" colspan="1">27.0</td><td rowspan="1" colspan="1">25.0–27.4</td><td rowspan="1" colspan="1">25.9</td></tr><tr><td rowspan="1" colspan="1">Pelvic-fin insertion to anal-fin origin</td><td rowspan="1" colspan="1">30.5</td><td rowspan="1" colspan="1">26.1–31.8</td><td rowspan="1" colspan="1">28.8</td><td rowspan="1" colspan="1">27.7</td><td rowspan="1" colspan="1">26.1–29.7</td><td rowspan="1" colspan="1">27.4</td></tr><tr><td rowspan="1" colspan="1">Pectoral-fin length</td><td rowspan="1" colspan="1">broken</td><td rowspan="1" colspan="1">18.2–20.8</td><td rowspan="1" colspan="1">19.6</td><td rowspan="1" colspan="1">18.8</td><td rowspan="1" colspan="1">17.4–19.7</td><td rowspan="1" colspan="1">18.7</td></tr><tr><td rowspan="1" colspan="1">Pelvic-fin length</td><td rowspan="1" colspan="1">10.7</td><td rowspan="1" colspan="1">10.3–11.9</td><td rowspan="1" colspan="1">11.2</td><td rowspan="1" colspan="1">11.0</td><td rowspan="1" colspan="1">9.5–11.6</td><td rowspan="1" colspan="1">10.9</td></tr><tr><td rowspan="1" colspan="1">Interorbital width</td><td rowspan="1" colspan="1">4.2</td><td rowspan="1" colspan="1">4.0–5.0</td><td rowspan="1" colspan="1">4.5</td><td rowspan="1" colspan="1">4.6</td><td rowspan="1" colspan="1">3.8–5.0</td><td rowspan="1" colspan="1">4.5</td></tr><tr><td rowspan="1" colspan="1">Postorbital length</td><td rowspan="1" colspan="1">12.4</td><td rowspan="1" colspan="1">10.4–13.7</td><td rowspan="1" colspan="1">12.0</td><td rowspan="1" colspan="1">12.6</td><td rowspan="1" colspan="1">11.2–13.9</td><td rowspan="1" colspan="1">12.8</td></tr><tr><td rowspan="1" colspan="1">Upper-jaw length</td><td rowspan="1" colspan="1">9.6</td><td rowspan="1" colspan="1">9.3–10.9</td><td rowspan="1" colspan="1">10.0</td><td rowspan="1" colspan="1">10.7</td><td rowspan="1" colspan="1">9.5–11.0</td><td rowspan="1" colspan="1">10.4</td></tr><tr><td rowspan="1" colspan="1">Mandible length</td><td rowspan="1" colspan="1">10.7</td><td rowspan="1" colspan="1">10.4–11.6</td><td rowspan="1" colspan="1">11.0</td><td rowspan="1" colspan="1">11.6</td><td rowspan="1" colspan="1">11.1–12.2</td><td rowspan="1" colspan="1">11.5</td></tr><tr><td rowspan="1" colspan="1">1st unbranched dorsal-fin ray length</td><td rowspan="1" colspan="1">1.5</td><td rowspan="1" colspan="1">1.1–3.0</td><td rowspan="1" colspan="1">1.8</td><td rowspan="1" colspan="1">0.9</td><td rowspan="1" colspan="1">1.4–3.5</td><td rowspan="1" colspan="1">2.1</td></tr><tr><td rowspan="4" colspan="1"/><td rowspan="1" colspan="3">
                    <bold><italic><tp:taxon-name><tp:taxon-name-part taxon-name-part-type="genus" reg="Sardinella">Sardinella</tp:taxon-name-part><tp:taxon-name-part taxon-name-part-type="species" reg="pacifica">pacifica</tp:taxon-name-part></tp:taxon-name></italic> sp. n.</bold>
                  </td><td rowspan="1" colspan="3">
                    <bold><italic><tp:taxon-name>
                          <tp:taxon-name-part taxon-name-part-type="genus" reg="Sardinella">Sardinella</tp:taxon-name-part>
                          <tp:taxon-name-part taxon-name-part-type="species" reg="fimbriata">fimbriata</tp:taxon-name-part>
                        </tp:taxon-name></italic></bold>
                  </td></tr><tr><td rowspan="1" colspan="1">Holotype</td><td rowspan="1" colspan="1">Paratypes</td><td rowspan="3" colspan="1">Means</td><td rowspan="1" colspan="1">Lectotype</td><td rowspan="1" colspan="1">Non-types</td><td rowspan="3" colspan="1">Means</td></tr><tr><td rowspan="1" colspan="1">Manilla Bay, Philippines</td><td rowspan="1" colspan="1">Philippines</td><td rowspan="1" colspan="1">Malabar, India</td><td rowspan="1" colspan="1">Indian Ocean</td></tr><tr><td rowspan="1" colspan="1">BMNH 1985.4.12.1</td><td rowspan="1" colspan="1">n = 20</td><td rowspan="1" colspan="1">MNHN 3227</td><td rowspan="1" colspan="1">n = 16</td></tr><tr><td rowspan="1" colspan="1">2nd unbranched dorsal-fin ray length</td><td rowspan="1" colspan="1">7.2</td><td rowspan="1" colspan="1">2.5–9.0</td><td rowspan="1" colspan="1">5.2</td><td rowspan="1" colspan="1">2.7</td><td rowspan="1" colspan="1">3.5–7.5</td><td rowspan="1" colspan="1">5.1</td></tr><tr><td rowspan="1" colspan="1">3rd unbranched dorsal-fin ray length</td><td rowspan="1" colspan="1">11.8</td><td rowspan="1" colspan="1">6.2–13.7</td><td rowspan="1" colspan="1">9.5</td><td rowspan="1" colspan="1">7.6</td><td rowspan="1" colspan="1">7.4–12.5</td><td rowspan="1" colspan="1">9.4</td></tr><tr><td rowspan="1" colspan="1">1st unbranched anal-fin ray length</td><td rowspan="1" colspan="1">1.0</td><td rowspan="1" colspan="1">0.8–1.9</td><td rowspan="1" colspan="1">1.3</td><td rowspan="1" colspan="1">broken</td><td rowspan="1" colspan="1">0.6–1.8</td><td rowspan="1" colspan="1">1.3</td></tr><tr><td rowspan="1" colspan="1">2nd unbranched anal-fin ray length</td><td rowspan="1" colspan="1">broken</td><td rowspan="1" colspan="1">2.3–5.3</td><td rowspan="1" colspan="1">3.6</td><td rowspan="1" colspan="1">broken</td><td rowspan="1" colspan="1">1.9–3.9</td><td rowspan="1" colspan="1">2.8</td></tr><tr><td rowspan="1" colspan="1">3rd unbranched anal-fin ray length</td><td rowspan="1" colspan="1">broken</td><td rowspan="1" colspan="1">4.9–6.1</td><td rowspan="1" colspan="1">5.6</td><td rowspan="1" colspan="1">5.7</td><td rowspan="1" colspan="1">4.6–6.5</td><td rowspan="1" colspan="1">5.5</td></tr><tr><td rowspan="1" colspan="1">1st pectoral-fin ray length</td><td rowspan="1" colspan="1">broken</td><td rowspan="1" colspan="1">16.9–19.9</td><td rowspan="1" colspan="1">18.5</td><td rowspan="1" colspan="1">broken</td><td rowspan="1" colspan="1">16.5–19.4</td><td rowspan="1" colspan="1">18.0</td></tr><tr><td rowspan="1" colspan="1">1st pelvic-fin ray length</td><td rowspan="1" colspan="1">10.6</td><td rowspan="1" colspan="1">10.3–11.9</td><td rowspan="1" colspan="1">11.1</td><td rowspan="1" colspan="1">11.0</td><td rowspan="1" colspan="1">10.4–11.6</td><td rowspan="1" colspan="1">10.9</td></tr></tbody></table></table-wrap></tp:treatment-sec><tp:treatment-sec sec-type="Color of preserved specimens" id="SECID0EPIAG"><title>Color of preserved specimens.</title><p>Body dark brown dorsally, elsewhere yellowish silver. Black spot on dorsal-fin origin. Melanophores scattered on upper part of dorsal fin and first pectoral-fin ray. Posterior margin of caudal fin dark. Fresh coloration shown in <xref ref-type="bibr" rid="B9">Luceño et al. (2013)</xref> (as <italic><tp:taxon-name><tp:taxon-name-part taxon-name-part-type="genus" reg="Sardinella">S.</tp:taxon-name-part><tp:taxon-name-part taxon-name-part-type="species" reg="fimbriata">fimbriata</tp:taxon-name-part></tp:taxon-name></italic>).</p></tp:treatment-sec><tp:treatment-sec sec-type="distribution" id="SECID0EEJAG"><title>Distribution.</title><p>Currently known only from the Philippines.</p></tp:treatment-sec><tp:treatment-sec sec-type="etymology" id="SECID0EJJAG"><title>Etymology.</title><p>The specific name <italic><tp:taxon-name><tp:taxon-name-part taxon-name-part-type="genus" reg="Sardinella"/><tp:taxon-name-part taxon-name-part-type="species" reg="pacifica">pacifica</tp:taxon-name-part></tp:taxon-name></italic> (in reference to the Pacific Ocean) is given to distinguish the species from <italic><tp:taxon-name><tp:taxon-name-part taxon-name-part-type="genus" reg="Sardinella">S.</tp:taxon-name-part><tp:taxon-name-part taxon-name-part-type="species" reg="fimbriata">fimbriata</tp:taxon-name-part></tp:taxon-name></italic>, with which it had been confused, and which is now considered to be restricted to the Indian Ocean.</p></tp:treatment-sec><tp:treatment-sec sec-type="remarks" id="SECID0EEKAG"><title>Remarks.</title><p>The new species is assignable to the genus <italic><tp:taxon-name><tp:taxon-name-part taxon-name-part-type="genus" reg="Sardinella">Sardinella</tp:taxon-name-part></tp:taxon-name></italic>, defined by <xref ref-type="bibr" rid="B15">Whitehead (1985)</xref> and <xref ref-type="bibr" rid="B10">Munroe et al. (1999)</xref>, due to its compressed body, abdomen covered with prominently keeled scutes, paired predorsal scales, a symmetrical second supramaxilla, toothless hypo-maxilla, two posteriormost anal-fin rays enlarged, the dorsal fin without filamentous rays, and two fleshy outgrowths on the hind margin of the gill opening. It most closely resembles <italic><tp:taxon-name><tp:taxon-name-part taxon-name-part-type="genus" reg="Sardinella">Sardinella</tp:taxon-name-part><tp:taxon-name-part taxon-name-part-type="species" reg="fimbriata">fimbriata</tp:taxon-name-part></tp:taxon-name></italic> (Valenciennes, 1847) (Fig. <xref ref-type="fig" rid="F3">3</xref>), sharing centrally discontinuous striae on the lateral body scales, a dark spot on the dorsal-fin origin, more than 70 lower gill rakers on the first gill arch, eight pelvic-fin rays, 15–18 branched anal-fin rays, and 17 or 18 prepelvic scutes (<xref ref-type="bibr" rid="B15">Whitehead 1985</xref>, <xref ref-type="bibr" rid="B10">Munroe et al. 1999</xref>, <xref ref-type="bibr" rid="B13">Stern et al. 2016</xref>). However, <italic><tp:taxon-name><tp:taxon-name-part taxon-name-part-type="genus" reg="Sardinella">S.</tp:taxon-name-part><tp:taxon-name-part taxon-name-part-type="species" reg="pacifica">pacifica</tp:taxon-name-part></tp:taxon-name></italic> can be distinguished from the latter by lower counts of lateral scales in the longitudinal series (38–41 vs. 44–46 in <italic><tp:taxon-name><tp:taxon-name-part taxon-name-part-type="genus" reg="Sardinella">S.</tp:taxon-name-part><tp:taxon-name-part taxon-name-part-type="species" reg="fimbriata">fimbriata</tp:taxon-name-part></tp:taxon-name></italic>; Table <xref ref-type="table" rid="T1">1</xref>), pseudobranchial filaments (14–19 vs. 19–22; Table <xref ref-type="table" rid="T1">1</xref>; Fig. <xref ref-type="fig" rid="F4">4A</xref>) and postpelvic scutes (12 or 13 vs. 13 or 14; Table <xref ref-type="table" rid="T1">1</xref>), and a shorter lower jaw (10.4–11.6% SL vs. 11.1–12.2%; Table <xref ref-type="table" rid="T1">1</xref>; Fig. <xref ref-type="fig" rid="F4">4B</xref>). Moreover, the deciduous body scales of the new species are distinctively diagnostic, the body scales of <italic><tp:taxon-name><tp:taxon-name-part taxon-name-part-type="genus" reg="Sardinella">S.</tp:taxon-name-part><tp:taxon-name-part taxon-name-part-type="species" reg="fimbriata">fimbriata</tp:taxon-name-part></tp:taxon-name></italic> being non-deciduous. Although <italic><tp:taxon-name><tp:taxon-name-part taxon-name-part-type="genus" reg="Sardinella">S.</tp:taxon-name-part><tp:taxon-name-part taxon-name-part-type="species" reg="fimbriata">fimbriata</tp:taxon-name-part></tp:taxon-name></italic> has been regarded as an Indo-West Pacific species, distributed from India to the Philippines (<xref ref-type="bibr" rid="B15">Whitehead 1985</xref>, <xref ref-type="bibr" rid="B10">Munroe et al. 1999</xref>, <xref ref-type="bibr" rid="B13">Stern et al. 2016</xref>), no Pacific region specimens of <italic><tp:taxon-name><tp:taxon-name-part taxon-name-part-type="genus" reg="Sardinella">S.</tp:taxon-name-part><tp:taxon-name-part taxon-name-part-type="species" reg="fimbriata">fimbriata</tp:taxon-name-part></tp:taxon-name></italic> appear to have been collected (see comparative materials), and the species is judged herein to be an Indian Ocean endemic.</p><fig id="F3" position="float" orientation="portrait"><label>Figure 3.</label><caption><p>Lectotype of <italic><tp:taxon-name><tp:taxon-name-part taxon-name-part-type="genus" reg="Sardinella">Sardinella</tp:taxon-name-part><tp:taxon-name-part taxon-name-part-type="species" reg="fimbriata">fimbriata</tp:taxon-name-part></tp:taxon-name></italic>, MNHN 3227, 118.2 mm SL, Malabar, India.</p></caption><graphic xmlns:xlink="http://www.w3.org/1999/xlink" xlink:href="zookeys-829-075-g003.jpg" position="float" orientation="portrait" xlink:type="simple" id="oo_272915.jpg"/></fig><fig id="F4" position="float" orientation="portrait"><label>Figure 4.</label><caption><p>Relationships of (A) pseudobranchial filament numbers, and (B) lower-jaw length (as % of standard length) to SL in <italic><tp:taxon-name><tp:taxon-name-part taxon-name-part-type="genus" reg="Sardinella">Sardinella</tp:taxon-name-part><tp:taxon-name-part taxon-name-part-type="species" reg="pacifica">pacifica</tp:taxon-name-part></tp:taxon-name></italic> sp. n. [solid circles (solid star = holotype)] and <italic><tp:taxon-name><tp:taxon-name-part taxon-name-part-type="genus" reg="Sardinella">S.</tp:taxon-name-part><tp:taxon-name-part taxon-name-part-type="species" reg="fimbriata">fimbriata</tp:taxon-name-part></tp:taxon-name></italic> [open triangles (open star = lectotype)]</p></caption><graphic xmlns:xlink="http://www.w3.org/1999/xlink" xlink:href="zookeys-829-075-g004.jpg" position="float" orientation="portrait" xlink:type="simple" id="oo_272916.jpg"/></fig></tp:treatment-sec><tp:treatment-sec sec-type="material" id="SECID0EKQAG"><title>Comparative material examined.</title><p><italic><tp:taxon-name><tp:taxon-name-part taxon-name-part-type="genus" reg="Sardinella">Sardinella</tp:taxon-name-part><tp:taxon-name-part taxon-name-part-type="species" reg="fimbriata">fimbriata</tp:taxon-name-part></tp:taxon-name></italic> (Valenciennes, 1847) (17 specimens, 89.7–123.6 mm SL): BMNH 1889.2.1.1778, 112.0 mm SL, Madras, India; BMNH 1889.2.1.1915–1916, 1 of 2 specimens, 97.9 mm SL, Orissa, India; BMNH 1889.2.1.1917, 99.5 mm SL, Akyab, Burma; CAS 41433, 2 specimens, 89.7–93.9 mm SL, Calicut, India; CAS 41434, 2 specimens, 94.2–97.2 mm SL, Ernakulam, Cochin, India; CAS 41435, 119.3 mm SL, Madras, India; MNHN 3227, lectotype of <italic><tp:taxon-name><tp:taxon-name-part taxon-name-part-type="genus" reg="Spratella">Spratella</tp:taxon-name-part><tp:taxon-name-part taxon-name-part-type="species" reg="fimbriata">fimbriata</tp:taxon-name-part></tp:taxon-name></italic>, 118.2 mm SL, Malabar, India; USNM 276446, 121.8 mm SL, Cochin, Kerala, India; USNM 276447, 105.6 mm SL, Kovalam, Trivandrum, India; USNM 276449, 2 specimens, 108.7–114.6 mm SL, Vizhinam, Trivandrum, Kerala, India; USNM 276450, 4 specimens, 111.4–123.6 mm SL, Calicut, Kerala, India.</p></tp:treatment-sec><ref-list><ref id="B3"><mixed-citation xmlns:xlink="http://www.w3.org/1999/xlink" xlink:type="simple"><person-group><name name-style="western"><surname>Fowler</surname><given-names>HW</given-names></name></person-group> (<year>1941</year>) Contributions to the biology of the Philippine archipelago and adjacent regions. The fishes of the groups <tp:taxon-name><tp:taxon-name-part taxon-name-part-type="subclass">Elasmobranchii</tp:taxon-name-part></tp:taxon-name>, <tp:taxon-name><tp:taxon-name-part taxon-name-part-type="subclass">Holocephali</tp:taxon-name-part></tp:taxon-name>, Isospondyli, and <tp:taxon-name><tp:taxon-name-part taxon-name-part-type="superorder">Ostariophysi</tp:taxon-name-part></tp:taxon-name> obtained by the United States Bureau of Fisheries steamer “Albatross” in 1907 to 1910, chiefly in the Philippine Islands and adjacent seas. Bulletin of the United States National Museum No. 100 13: 1–879.</mixed-citation></ref><ref id="B1"><mixed-citation xmlns:xlink="http://www.w3.org/1999/xlink" xlink:type="simple"><person-group><name name-style="western"><surname>Chan</surname><given-names>WL</given-names></name></person-group> (<year>1965</year>) A systematic revision of the Indo-Pacific clupeid fishes of the genus <italic><tp:taxon-name><tp:taxon-name-part taxon-name-part-type="genus">Sardinella</tp:taxon-name-part></tp:taxon-name></italic> (family <tp:taxon-name><tp:taxon-name-part taxon-name-part-type="family">Clupeidae</tp:taxon-name-part></tp:taxon-name>). Japanese Journal of Ichthyology 13 (1/3): 1–39.</mixed-citation></ref><ref id="B11"><mixed-citation xmlns:xlink="http://www.w3.org/1999/xlink" xlink:type="simple"><person-group><name name-style="western"><surname>Rau</surname><given-names>N</given-names></name><name name-style="western"><surname>Rau</surname><given-names>A</given-names></name></person-group> (<year>1980</year>) <source>Commercial fishes of the Philippines.</source><publisher-name>German Agency for Technical Cooperation</publisher-name>, <publisher-loc>Eschborn</publisher-loc>, <size units="page">623 pp</size>.</mixed-citation></ref><ref id="B15"><mixed-citation xmlns:xlink="http://www.w3.org/1999/xlink" xlink:type="simple"><person-group><name name-style="western"><surname>Whitehead</surname><given-names>PJP</given-names></name></person-group> (<year>1985</year>) FAO species catalogue Vol. 7. Clupeoid Fishes of the World (Suborder <tp:taxon-name><tp:taxon-name-part taxon-name-part-type="suborder">Clupeoidei</tp:taxon-name-part></tp:taxon-name>). An Annotated and Illustrated Catalogue of the Herrings, Sardines, Pilchards, Sprats, Shads, Anchovies and Wolf-herrings. Part 1,<tp:taxon-name><tp:taxon-name-part taxon-name-part-type="family">Chirocentridae</tp:taxon-name-part></tp:taxon-name>, <tp:taxon-name><tp:taxon-name-part taxon-name-part-type="family">Clupeidae</tp:taxon-name-part></tp:taxon-name> and <tp:taxon-name><tp:taxon-name-part taxon-name-part-type="family">Pristigasteridae</tp:taxon-name-part></tp:taxon-name>. FAO Fisheries Synopsis 125, 7(1): 1–303.</mixed-citation></ref><ref id="B2"><mixed-citation xmlns:xlink="http://www.w3.org/1999/xlink" xlink:type="simple"><person-group><name name-style="western"><surname>Conlu</surname><given-names>PV</given-names></name></person-group> (<year>1986</year>) <source>Guide to Philippine flora and fauna. Volume IX, fishes.</source><publisher-name>Natural Resources Management Center Ministry of Natural Resources</publisher-name>, <publisher-loc>Manila and University of the Philippines, Manilla</publisher-loc>, <size units="page">495 pp</size>.</mixed-citation></ref><ref id="B10"><mixed-citation xmlns:xlink="http://www.w3.org/1999/xlink" xlink:type="simple"><person-group><name name-style="western"><surname>Munroe</surname><given-names>TA</given-names></name><name name-style="western"><surname>Wongratana</surname><given-names>T</given-names></name><name name-style="western"><surname>Nizinski</surname><given-names>MS</given-names></name></person-group> (<year>1999</year>) <article-title>Order <tp:taxon-name><tp:taxon-name-part taxon-name-part-type="order">Clupeiformes</tp:taxon-name-part></tp:taxon-name>. <tp:taxon-name><tp:taxon-name-part taxon-name-part-type="family">Clupeidae</tp:taxon-name-part></tp:taxon-name>. Herrings (also, sardines, sprat, pilchard, and menhades).</article-title> In: <person-group><name name-style="western"><surname>Carpenter</surname><given-names>KE</given-names></name><name name-style="western"><surname>Niem</surname><given-names>VH</given-names></name></person-group> (<role>Eds</role>) <issue-title>FAO Species Identification Guide for Fishery Purposes.</issue-title><source>The Living Marine Resources of the Western Central Pacific, Vol. 3. Batoid Fishes, Chimaeras and Bony Fishes Part 1 (<tp:taxon-name><tp:taxon-name-part taxon-name-part-type="family">Elopidae</tp:taxon-name-part></tp:taxon-name> to <tp:taxon-name><tp:taxon-name-part taxon-name-part-type="family">Linophrynidae</tp:taxon-name-part></tp:taxon-name>), FAO, Rome</source>, <fpage>1775</fpage>–<lpage>1821</lpage>.</mixed-citation></ref><ref id="B9"><mixed-citation xmlns:xlink="http://www.w3.org/1999/xlink" xlink:type="simple"><person-group><name name-style="western"><surname>Luceño</surname><given-names>AJM</given-names></name><name name-style="western"><surname>Torres</surname><given-names>MAJ</given-names></name><name name-style="western"><surname>Tabugo</surname><given-names>SR</given-names></name><name name-style="western"><surname>Demayo</surname><given-names>CG</given-names></name></person-group> (<year>2013</year>) <article-title>Describing the body shapes of three populations of <italic><tp:taxon-name><tp:taxon-name-part taxon-name-part-type="genus">Sardinella</tp:taxon-name-part><tp:taxon-name-part taxon-name-part-type="species">fimbriata</tp:taxon-name-part></tp:taxon-name></italic> (Valenciennes, 1847) from Mindanao Island, Philippines using relative warp analysis.</article-title><source>Annals of Biological Research</source><volume>4</volume>(<issue>10</issue>): <fpage>29</fpage>–<lpage>39</lpage>.</mixed-citation></ref><ref id="B13"><mixed-citation xmlns:xlink="http://www.w3.org/1999/xlink" xlink:type="simple"><person-group><name name-style="western"><surname>Stern</surname><given-names>N</given-names></name><name name-style="western"><surname>Rinkevich</surname><given-names>B</given-names></name><name name-style="western"><surname>Goren</surname><given-names>M</given-names></name></person-group> (<year>2016</year>) <article-title>Integrative approach revises the frequently misidentified species of <italic><tp:taxon-name><tp:taxon-name-part taxon-name-part-type="genus">Sardinella</tp:taxon-name-part></tp:taxon-name></italic> (<tp:taxon-name><tp:taxon-name-part taxon-name-part-type="family">Clupeidae</tp:taxon-name-part></tp:taxon-name>) of the Indo-West Pacific Ocean.</article-title><source>Journal of Fish Biology</source><volume>89</volume>(<issue>5</issue>): <fpage>2282</fpage>–<lpage>2305</lpage>. <ext-link xlink:type="simple" ext-link-type="doi" xlink:href="10.1111/jfb.13114">https://doi.org/10.1111/jfb.13114</ext-link></mixed-citation></ref></ref-list></tp:taxon-treatment>
